# Supplementary material for: ﻿Two new species of genus Leucoagaricus and Leucocoprinus (Agaricaceae, Agaricales) from China
Source: MycoKeys. 2025 Nov 14;125:33–49. doi: 10.3897/mycokeys.125.160410 (PMC12639356; doi:10.3897/mycokeys.125.160410)
Supplement: XML Treatment for Leucoagaricus bailangshanensis [file mycokeys.125.160410-treatment1.xml]

<!DOCTYPE tp:taxon-treatment
  PUBLIC "-//TaxonX//DTD Taxonomic Treatment Publishing DTD v0 20100105//EN" "tax-treatment-NSO.dtd">
<tp:taxon-treatment xmlns:tp="http://www.plazi.org/taxpub"><tp:treatment-meta><kwd-group><label>Taxon classification</label><kwd>
                <named-content content-type="kingdom">Fungi</named-content>
              </kwd><kwd>
                <named-content content-type="order">Agaricales</named-content>
              </kwd><kwd>
                <named-content content-type="family">Agaricaceae</named-content>
              </kwd></kwd-group><mixed-citation publication-type="journal"><person-group><name><surname>Zhang</surname><given-names>An-Qi</given-names></name><name><surname>Jin</surname><given-names>Ri</given-names></name><name><surname>Zhang</surname><given-names>Xue-chao</given-names></name><name><surname>Tarafder</surname><given-names>Entaj</given-names></name><name><surname>Xu</surname><given-names>Ji-Ze</given-names></name></person-group><article-title>﻿Two new species of genus <italic><tp:taxon-name><tp:taxon-name-part taxon-name-part-type="genus" reg="Leucoagaricus">Leucoagaricus</tp:taxon-name-part></tp:taxon-name></italic> and <italic><tp:taxon-name><tp:taxon-name-part taxon-name-part-type="genus" reg="Leucocoprinus">Leucocoprinus</tp:taxon-name-part></tp:taxon-name></italic> (<tp:taxon-name><tp:taxon-name-part taxon-name-part-type="family">Agaricaceae</tp:taxon-name-part></tp:taxon-name>, <tp:taxon-name><tp:taxon-name-part taxon-name-part-type="order">Agaricales</tp:taxon-name-part></tp:taxon-name>) from China</article-title><source>MycoKeys</source><day>14</day><month>11</month><year>2025</year><volume>125</volume><fpage>33</fpage><lpage>49</lpage><pub-id pub-id-type="doi">10.3897/mycokeys.125.160410</pub-id></mixed-citation></tp:treatment-meta><tp:nomenclature><label>﻿</label><tp:taxon-name><object-id xmlns:xlink="http://www.w3.org/1999/xlink" content-type="arpha" xlink:type="simple">B8B0CBFD-01DD-563B-833D-F928E496A5AC</object-id>
              <tp:taxon-name-part taxon-name-part-type="genus" reg="Leucoagaricus">Leucoagaricus</tp:taxon-name-part>
              <tp:taxon-name-part taxon-name-part-type="species" reg="bailangshanensis">bailangshanensis</tp:taxon-name-part>
              <object-id xmlns:xlink="http://www.w3.org/1999/xlink" xlink:type="simple">Fungal Names: FN 573018</object-id>
            </tp:taxon-name><tp:taxon-authority>J.Z. Xu</tp:taxon-authority><tp:taxon-status xmlns:xlink="http://www.w3.org/1999/xlink" xlink:type="simple">sp. nov.</tp:taxon-status><xref ref-type="fig" rid="F2">Fig. 2</xref></tp:nomenclature><tp:treatment-sec sec-type="diagnosis" id="SECID0EZTAI"><title>Diagnosis.</title><p><italic><tp:taxon-name><tp:taxon-name-part taxon-name-part-type="genus" reg="Leucoagaricus">Leucoagaricus</tp:taxon-name-part> <tp:taxon-name-part taxon-name-part-type="species" reg="bailangshanensis">bailangshanensis</tp:taxon-name-part></tp:taxon-name></italic> differs from <italic><tp:taxon-name><tp:taxon-name-part taxon-name-part-type="genus" reg="Leucoagaricus">La.</tp:taxon-name-part> <tp:taxon-name-part taxon-name-part-type="species" reg="centrobrunneolus">centrobrunneolus</tp:taxon-name-part></tp:taxon-name></italic> by pileus margin with floccules, longer sterigmata (3.5 µm), and distinctive ITS, nrLSU, <italic>rpb</italic>2, and <italic>tef</italic>1-<italic>α</italic> sequences and position in the phylogram.</p><fig id="F2" position="float" orientation="portrait"><object-id xmlns:xlink="http://www.w3.org/1999/xlink" content-type="doi" xlink:type="simple">10.3897/mycokeys.125.160410.figure2</object-id><object-id xmlns:xlink="http://www.w3.org/1999/xlink" content-type="arpha" xlink:type="simple">E0A374B0-E9B2-5F4D-942C-6425DCA3FEC3</object-id><label>Figure 2.</label><caption><p><italic><tp:taxon-name><tp:taxon-name-part taxon-name-part-type="genus" reg="Leucoagaricus">Leucoagaricus</tp:taxon-name-part> <tp:taxon-name-part taxon-name-part-type="species" reg="bailangshanensis">bailangshanensis</tp:taxon-name-part></tp:taxon-name></italic> (<abbrev xmlns:xlink="http://www.w3.org/1999/xlink" xlink:title="Herbarium of Mycology at Jilin Agricultural Science and Technology University" id="ABBRID0EOVAI" xlink:type="simple">HMJU</abbrev> 9098, holotype). A, B. Basidiocarps; C. <abbrev xmlns:xlink="http://www.w3.org/1999/xlink" xlink:title="Electron Microscope" id="ABBRID0ESVAI" xlink:type="simple">SEM</abbrev> images of basidiospores; D. Basidiospores; E. Basidia; F. Cheilocystidia; G. Pileipellis. Scale bar: 2 cm (A, B); 2 µm (C); 5 µm (D, E); 10 µm (F, G).</p></caption><graphic xmlns:xlink="http://www.w3.org/1999/xlink" xlink:href="mycokeys-125-033-g002.jpg" position="float" orientation="portrait" xlink:type="simple" id="oo_1465886.jpg"><uri content-type="original_file" xlink:type="simple">https://binary.pensoft.net/fig/1465886</uri></graphic></fig></tp:treatment-sec><tp:treatment-sec sec-type="Holotype" id="SECID0E2VAI"><title>Holotype.</title><p><bold>China</bold> • Liaoning Province, Huludao City, Bailangshan National Nature Reserve, on soil, 8 August 2023, J. Z. Xu (<abbrev xmlns:xlink="http://www.w3.org/1999/xlink" xlink:title="Herbarium of Mycology at Jilin Agricultural Science and Technology University" id="ABBRID0EDWAI" xlink:type="simple">HMJU</abbrev> 9098, holotype).</p></tp:treatment-sec><tp:treatment-sec sec-type="etymology" id="SECID0EHWAI"><title>Etymology.</title><p>The epithet “<italic>bailangshanensis</italic>” refers to the location ‘Bailang shan of Liaoning Province, where the holotype was collected.</p></tp:treatment-sec><tp:treatment-sec sec-type="description" id="SECID0EXWAI"><title>Description.</title><p><bold><italic>Pileus</italic></bold> 33–48 mm diam, ranging from plano-convex to convex, pale grayish-white to snow-white (28B1-28A1), with an irregular margin exhibiting remnants of the partial veil, surface arid, bearing imbricate squamules and radiating white fibrillose vestiges; umbo slightly obtuse, vinaceous yellow (4B4) centrally positioned, becoming radially fissured from the pileus center upon maturation. Context white, non-discoloring when bruised, thin. <bold><italic>Lamellae</italic></bold> free, cream-white (1A2) to white (1A1), crowded, less than 1 mm in width, with 1–3 tiers of lamellulae; edge entire. <bold><italic>Stipe</italic></bold> 41–54 × 3–5 mm, birch bark (6B2), hollow, covering white fibrillose. <bold><italic>Annulus</italic></bold> superior and single-layered white (1A1) on the upper stipe. <bold><italic>Odor</italic></bold> not distinctive. <bold><italic>Spore</italic></bold> print white.</p><p><bold><italic>Basidiospores</italic></bold> [40/4/2] (3.6–)4.7–5.6–6.4(–6.9) × (2.8–)3.1–3.9–4.5(–4.8) µm, Q=1.2–1.8, Qm=1.40, broadly ellipsoid to slightly elongated, without a germ pore, transparent in 3% <abbrev xmlns:xlink="http://www.w3.org/1999/xlink" xlink:title="3% potassium hydroxide" id="ABBRID0EYXAI" xlink:type="simple">KOH</abbrev>, dextrinoid, with 1 or 2 guttules. <bold><italic>Basidia</italic></bold> (12–)13–14.8–17(–17.7) × (5.0–)6.5–7.3–8.1(–8.7) µm, 2–4 spored, broadly clavate, hyaline in <abbrev xmlns:xlink="http://www.w3.org/1999/xlink" xlink:title="3% potassium hydroxide" id="ABBRID0E6XAI" xlink:type="simple">KOH</abbrev>; sterigmata up to 3.5 µm long. <bold><italic>Cheilocystidia</italic></bold> (23.1–)23.4–29.4–37.4(–39.4) × (7.3–)9.0–11.4–13.7(–15.0) μm, subfusiform to fusiform, smooth and hyaline <abbrev xmlns:xlink="http://www.w3.org/1999/xlink" xlink:title="3% potassium hydroxide" id="ABBRID0EGYAI" xlink:type="simple">KOH</abbrev>. <bold><italic>Pleurocystidia</italic></bold> absent. <bold><italic>Lamellatrama</italic></bold> regular, made up of parallel to subparallel, 2.6–8.1 μm wide hyphae in <abbrev xmlns:xlink="http://www.w3.org/1999/xlink" xlink:title="3% potassium hydroxide" id="ABBRID0EVYAI" xlink:type="simple">KOH</abbrev>. <bold><italic>Pileipellis</italic></bold> a cutis of repent, subcylindrical, radially arranged, occasionally branched, trichodermal, hyphae 3.6–14.2 wide. <bold><italic>Clamp</italic></bold> connections absent.</p></tp:treatment-sec><tp:treatment-sec sec-type="habitat" id="SECID0E6YAI"><title>Habitat.</title><p>Solitary on soil in deciduous broadleaf forests.</p></tp:treatment-sec><tp:treatment-sec sec-type="distribution" id="SECID0EEZAI"><title>Known distribution.</title><p>Known only from north-eastern China.</p></tp:treatment-sec><tp:treatment-sec sec-type="material" id="SECID0EJZAI"><title>Additional material examined.</title><p><bold>China</bold> • Liaoning Province, Huludao City, Bailangshan National Nature Reserve, on soil, 8 August 2023, J.Z. Xu (<abbrev xmlns:xlink="http://www.w3.org/1999/xlink" xlink:title="Herbarium of Mycology at Jilin Agricultural Science and Technology University" id="ABBRID0ERZAI" xlink:type="simple">HMJU</abbrev> 9304); <bold>China</bold> • Jilin Province, Jilin City, Zuojia Nature Reserve on soil, 22 September 2023, J.Z. Xu (<abbrev xmlns:xlink="http://www.w3.org/1999/xlink" xlink:title="Herbarium of Mycology at Jilin Agricultural Science and Technology University" id="ABBRID0EXZAI" xlink:type="simple">HMJU</abbrev> 9842).</p></tp:treatment-sec><tp:treatment-sec sec-type="notes" id="SECID0E2ZAI"><title>Notes.</title><p>The species is characterized by a pileus with a vinaceous, yellow umbo and white squamules radially arranged over a white background, crowded lamellae, a pileus margin with floccules, and cheilocystidia subfusiform to fusiform; and ITS, nrLSU, <italic>rpb</italic>2, <italic>tef</italic>1-α sequence analyses, the present species clusters with members of the <tp:taxon-name><tp:taxon-name-part taxon-name-part-type="genus" reg="Leucoagaricus">La.</tp:taxon-name-part> <tp:taxon-name-part taxon-name-part-type="species" reg="centrobrunneolus">centrobrunneolus</tp:taxon-name-part></tp:taxon-name>, signifying its position. Regarding overall morphology, the present specimen is quite similar to <italic><tp:taxon-name><tp:taxon-name-part taxon-name-part-type="genus" reg="Leucoagaricus">La.</tp:taxon-name-part> <tp:taxon-name-part taxon-name-part-type="species" reg="centrobrunneolus">centrobrunneolus</tp:taxon-name-part></tp:taxon-name></italic>, <italic><tp:taxon-name><tp:taxon-name-part taxon-name-part-type="genus" reg="Leucoagaricus">La.</tp:taxon-name-part> <tp:taxon-name-part taxon-name-part-type="species" reg="lateritiopurpureus">lateritiopurpureus</tp:taxon-name-part></tp:taxon-name></italic>, <italic><tp:taxon-name><tp:taxon-name-part taxon-name-part-type="genus" reg="Leucoagaricus">La.</tp:taxon-name-part> <tp:taxon-name-part taxon-name-part-type="species" reg="Goossensiae">Goossensiae</tp:taxon-name-part></tp:taxon-name></italic> Heinem, <italic><tp:taxon-name><tp:taxon-name-part taxon-name-part-type="genus" reg="Leucoagaricus">Leucoagaricus</tp:taxon-name-part> <tp:taxon-name-part taxon-name-part-type="species" reg="fuligineus">fuligineus</tp:taxon-name-part></tp:taxon-name></italic> Pegler, <italic><tp:taxon-name><tp:taxon-name-part taxon-name-part-type="genus" reg="Leucoagaricus">Leucoagaricus</tp:taxon-name-part> <tp:taxon-name-part taxon-name-part-type="species" reg="griseus">griseus</tp:taxon-name-part></tp:taxon-name></italic> Heinem, and <italic><tp:taxon-name><tp:taxon-name-part taxon-name-part-type="genus" reg="Leucoagaricus">La.</tp:taxon-name-part> <tp:taxon-name-part taxon-name-part-type="species" reg="luteocanus">luteocanus</tp:taxon-name-part></tp:taxon-name></italic>. However, <italic><tp:taxon-name><tp:taxon-name-part taxon-name-part-type="genus" reg="Leucoagaricus">La.</tp:taxon-name-part> <tp:taxon-name-part taxon-name-part-type="species" reg="centrobrunneolus">centrobrunneolus</tp:taxon-name-part></tp:taxon-name></italic> has a much smaller pileus (20 mm) with its surface covered without floccules; smaller sterigmata (1.5 µm) (<xref ref-type="bibr" rid="B23">Li et al. 2025</xref>). The pileus of <italic><tp:taxon-name><tp:taxon-name-part taxon-name-part-type="genus" reg="Leucoagaricus">La.</tp:taxon-name-part> <tp:taxon-name-part taxon-name-part-type="species" reg="lateritiopurpureus">lateritiopurpureus</tp:taxon-name-part></tp:taxon-name></italic> (10–20 mm) is covered with pink-brownish, brightly orange-brown, or terracotta scales, and much bigger basidia (20–25 × 7–10 µm) (<xref ref-type="bibr" rid="B26">Malysheva et al. 2013</xref>). <italic><tp:taxon-name><tp:taxon-name-part taxon-name-part-type="genus" reg="Leucoagaricus">La.</tp:taxon-name-part> <tp:taxon-name-part taxon-name-part-type="species" reg="goossensiae">goossensiae</tp:taxon-name-part></tp:taxon-name></italic> and <italic><tp:taxon-name><tp:taxon-name-part taxon-name-part-type="genus" reg="Leucoagaricus">La.</tp:taxon-name-part> <tp:taxon-name-part taxon-name-part-type="species" reg="bailangshanensis">bailangshanensis</tp:taxon-name-part></tp:taxon-name></italic> differ in that the pileus is reddish-brown, smoother, and with radiating grooves; and the stipe is longer (<xref ref-type="bibr" rid="B11">Heinemann 1973</xref>). <italic><tp:taxon-name><tp:taxon-name-part taxon-name-part-type="genus" reg="Leucoagaricus">Leucoagaricus</tp:taxon-name-part> <tp:taxon-name-part taxon-name-part-type="species" reg="fuligineus">fuligineus</tp:taxon-name-part></tp:taxon-name></italic> has a pileus the center of which is grayish-brown; the hyphae of the pileipellis are grayish-brown; basidia are bigger; and spores are concave (<xref ref-type="bibr" rid="B31">Pegler 1977</xref>). <italic><tp:taxon-name><tp:taxon-name-part taxon-name-part-type="genus" reg="Leucoagaricus">Leucoagaricus</tp:taxon-name-part> <tp:taxon-name-part taxon-name-part-type="species" reg="griseus">griseus</tp:taxon-name-part></tp:taxon-name></italic> has a pileus, the center of which is dark gray, with much larger basidia and lanceolate cheilocystidia (<xref ref-type="bibr" rid="B12">Heinemann 1979</xref>). <italic><tp:taxon-name><tp:taxon-name-part taxon-name-part-type="genus" reg="Leucoagaricus">Leucoagaricus</tp:taxon-name-part> <tp:taxon-name-part taxon-name-part-type="species" reg="luteocanus">luteocanus</tp:taxon-name-part></tp:taxon-name></italic> has a pileus the center of which is light brown, with radial light-brown to pale-yellow squamulose or fibrillose; the stipe has uneven brown coloration.</p></tp:treatment-sec><ref-list><ref id="B23"><mixed-citation xmlns:xlink="http://www.w3.org/1999/xlink" xlink:type="simple"><person-group><name name-style="western"><surname>Li</surname><given-names>JX</given-names></name><name name-style="western"><surname>Cao</surname><given-names>B</given-names></name><name name-style="western"><surname>He</surname><given-names>MQ</given-names></name><name name-style="western"><surname>Zhu</surname><given-names>XY</given-names></name><name name-style="western"><surname>Liu</surname><given-names>DM</given-names></name><name name-style="western"><surname>Zhao</surname><given-names>RL</given-names></name></person-group> (<year>2025</year>) Ten new species of <italic><tp:taxon-name><tp:taxon-name-part taxon-name-part-type="genus">Leucoagaricus</tp:taxon-name-part></tp:taxon-name></italic> and <italic><tp:taxon-name><tp:taxon-name-part taxon-name-part-type="genus">Leucocoprinus</tp:taxon-name-part></tp:taxon-name></italic> from Beijing: Revealing rich diversity in temperate regions. Mycology: 1–31. <ext-link xlink:href="10.1080/21501203.2025.2457330" ext-link-type="doi" xlink:type="simple">https://doi.org/10.1080/21501203.2025.2457330</ext-link></mixed-citation></ref><ref id="B26"><mixed-citation xmlns:xlink="http://www.w3.org/1999/xlink" xlink:type="simple"><person-group><name name-style="western"><surname>Malysheva</surname><given-names>E</given-names></name><name name-style="western"><surname>Svetasheva</surname><given-names>TY</given-names></name><name name-style="western"><surname>Bulakh</surname><given-names>E</given-names></name></person-group> (<year>2013</year>) <article-title><tp:taxon-name><tp:taxon-name-part taxon-name-part-type="kingdom">Fungi</tp:taxon-name-part></tp:taxon-name> in the Russian Far East. I. <italic><tp:taxon-name><tp:taxon-name-part taxon-name-part-type="genus">Leucoagaricus</tp:taxon-name-part> <tp:taxon-name-part taxon-name-part-type="species">lateritiopurpureus</tp:taxon-name-part></tp:taxon-name></italic> and new species of <italic><tp:taxon-name><tp:taxon-name-part taxon-name-part-type="genus">Leucoagaricus</tp:taxon-name-part></tp:taxon-name></italic> (<tp:taxon-name><tp:taxon-name-part taxon-name-part-type="family">Agaricaceae</tp:taxon-name-part></tp:taxon-name>) with reddish brown basidiocarps.</article-title><source>Mikologiâ i Fitopatologiâ</source><volume>47</volume>: <fpage>169</fpage>–<lpage>179</lpage>.</mixed-citation></ref><ref id="B11"><mixed-citation xmlns:xlink="http://www.w3.org/1999/xlink" xlink:type="simple"><person-group><name name-style="western"><surname>Heinemann</surname><given-names>P</given-names></name></person-group> (<year>1973</year>) <article-title>Leucocoprinées nouvelles d’Afrique centrale. Bulletin du Jardin botanique national de Belgique/Bulletin van de Nationale Plantentuin van België.</article-title><volume>47</volume>: <fpage>83</fpage>–<lpage>86</lpage>. <ext-link xlink:href="10.2307/3667558" ext-link-type="doi" xlink:type="simple">https://doi.org/10.2307/3667558</ext-link></mixed-citation></ref><ref id="B31"><mixed-citation xmlns:xlink="http://www.w3.org/1999/xlink" xlink:type="simple"><person-group><name name-style="western"><surname>Pegler</surname><given-names>DN</given-names></name></person-group> (<year>1977</year>) <source>A preliminary agaric flora of East Africa. H.M.S.</source><publisher-name>O</publisher-name>, <publisher-loc>London</publisher-loc>, <size units="page">615 pp</size>.</mixed-citation></ref><ref id="B12"><mixed-citation xmlns:xlink="http://www.w3.org/1999/xlink" xlink:type="simple"><person-group><name name-style="western"><surname>Heinemann</surname><given-names>P</given-names></name></person-group> (<year>1979</year>) Deux nouveaux <italic><tp:taxon-name><tp:taxon-name-part taxon-name-part-type="genus">Leucoagaricus</tp:taxon-name-part></tp:taxon-name></italic> du Zaïre. Bulletin du Jardin botanique national de Belgique 49: 461. <ext-link xlink:href="10.2307/3668099" ext-link-type="doi" xlink:type="simple">https://doi.org/10.2307/3668099</ext-link></mixed-citation></ref></ref-list></tp:taxon-treatment>
