# Supplementary material for: ﻿Two new species of genus Leucoagaricus and Leucocoprinus (Agaricaceae, Agaricales) from China
Source: MycoKeys. 2025 Nov 14;125:33–49. doi: 10.3897/mycokeys.125.160410 (PMC12639356; doi:10.3897/mycokeys.125.160410)
Supplement: XML Treatment for Leucocoprinus ferrugineus [file mycokeys.125.160410-treatment2.xml]

<!DOCTYPE tp:taxon-treatment
  PUBLIC "-//TaxonX//DTD Taxonomic Treatment Publishing DTD v0 20100105//EN" "tax-treatment-NSO.dtd">
<tp:taxon-treatment xmlns:tp="http://www.plazi.org/taxpub"><tp:treatment-meta><kwd-group><label>Taxon classification</label><kwd>
                <named-content content-type="kingdom">Fungi</named-content>
              </kwd><kwd>
                <named-content content-type="order">Agaricales</named-content>
              </kwd><kwd>
                <named-content content-type="family">Agaricaceae</named-content>
              </kwd></kwd-group><mixed-citation publication-type="journal"><person-group><name><surname>Zhang</surname><given-names>An-Qi</given-names></name><name><surname>Jin</surname><given-names>Ri</given-names></name><name><surname>Zhang</surname><given-names>Xue-chao</given-names></name><name><surname>Tarafder</surname><given-names>Entaj</given-names></name><name><surname>Xu</surname><given-names>Ji-Ze</given-names></name></person-group><article-title>﻿Two new species of genus <italic><tp:taxon-name><tp:taxon-name-part taxon-name-part-type="genus" reg="Leucoagaricus">Leucoagaricus</tp:taxon-name-part></tp:taxon-name></italic> and <italic><tp:taxon-name><tp:taxon-name-part taxon-name-part-type="genus" reg="Leucocoprinus">Leucocoprinus</tp:taxon-name-part></tp:taxon-name></italic> (<tp:taxon-name><tp:taxon-name-part taxon-name-part-type="family">Agaricaceae</tp:taxon-name-part></tp:taxon-name>, <tp:taxon-name><tp:taxon-name-part taxon-name-part-type="order">Agaricales</tp:taxon-name-part></tp:taxon-name>) from China</article-title><source>MycoKeys</source><day>14</day><month>11</month><year>2025</year><volume>125</volume><fpage>33</fpage><lpage>49</lpage><pub-id pub-id-type="doi">10.3897/mycokeys.125.160410</pub-id></mixed-citation></tp:treatment-meta><tp:nomenclature><label>﻿</label><tp:taxon-name><object-id xmlns:xlink="http://www.w3.org/1999/xlink" content-type="arpha" xlink:type="simple">1151C4BA-1D5C-5CA9-B2CC-0F37AE06F658</object-id>
              <tp:taxon-name-part taxon-name-part-type="genus" reg="Leucocoprinus">Leucocoprinus</tp:taxon-name-part>
              <tp:taxon-name-part taxon-name-part-type="species" reg="ferrugineus">ferrugineus</tp:taxon-name-part>
              <object-id xmlns:xlink="http://www.w3.org/1999/xlink" xlink:type="simple">Fungal Names: FN 573019</object-id>
            </tp:taxon-name><tp:taxon-authority>J.Z. Xu</tp:taxon-authority><tp:taxon-status xmlns:xlink="http://www.w3.org/1999/xlink" xlink:type="simple">sp. nov.</tp:taxon-status><xref ref-type="fig" rid="F3">Fig. 3</xref></tp:nomenclature><tp:treatment-sec sec-type="diagnosis" id="SECID0E6ABI"><title>Diagnosis.</title><p><italic><tp:taxon-name><tp:taxon-name-part taxon-name-part-type="genus" reg="Leucocoprinus">Leucocoprinus</tp:taxon-name-part> <tp:taxon-name-part taxon-name-part-type="species" reg="ferrugineus">ferrugineus</tp:taxon-name-part></tp:taxon-name></italic> differs from <italic><tp:taxon-name><tp:taxon-name-part taxon-name-part-type="genus" reg="Leucocoprinus">Lc.</tp:taxon-name-part> <tp:taxon-name-part taxon-name-part-type="species" reg="purpurascens">purpurascens</tp:taxon-name-part></tp:taxon-name></italic> by the absence of cheilocystidia, basidiospores amygdaliform, smaller basidia (14.7– 21.5 × 6.4–9.5 µm) (<xref ref-type="bibr" rid="B10">Guo et al. 2023</xref>) and distinctive ITS, nrLSU, <italic>rpb</italic>2, and <italic>tef</italic>1-α sequences and position in the phylogram.</p><fig id="F3" position="float" orientation="portrait"><object-id xmlns:xlink="http://www.w3.org/1999/xlink" content-type="doi" xlink:type="simple">10.3897/mycokeys.125.160410.figure3</object-id><object-id xmlns:xlink="http://www.w3.org/1999/xlink" content-type="arpha" xlink:type="simple">737E4DAC-750A-57D2-B763-934B1F987680</object-id><label>Figure 3.</label><caption><p><italic><tp:taxon-name><tp:taxon-name-part taxon-name-part-type="genus" reg="Leucocoprinus">Leucocoprinus</tp:taxon-name-part> <tp:taxon-name-part taxon-name-part-type="species" reg="ferrugineus">ferrugineus</tp:taxon-name-part></tp:taxon-name></italic> (<abbrev xmlns:xlink="http://www.w3.org/1999/xlink" xlink:title="Herbarium of Mycology at Jilin Agricultural Science and Technology University" id="ABBRID0EWCBI" xlink:type="simple">HMJU</abbrev> 745, holotype). A, B. Basidiocarps; C. <abbrev xmlns:xlink="http://www.w3.org/1999/xlink" xlink:title="Electron Microscope" id="ABBRID0E1CBI" xlink:type="simple">SEM</abbrev> images of basidiospores; D. Basidiospores; E. Basidia; F. Cheilocystidia; G. Pileipellis. Scale bar: 2 cm (A, B); 2 µm (C); 5 µm (D, E); 10 µm (F, G).</p></caption><graphic xmlns:xlink="http://www.w3.org/1999/xlink" xlink:href="mycokeys-125-033-g003.jpg" position="float" orientation="portrait" xlink:type="simple" id="oo_1465887.jpg"><uri content-type="original_file" xlink:type="simple">https://binary.pensoft.net/fig/1465887</uri></graphic></fig></tp:treatment-sec><tp:treatment-sec sec-type="Holotype" id="SECID0EDDBI"><title>Holotype.</title><p><bold>China</bold> • Nei Mongol, Hinggan League City, Arxan National Forest Park, on soil, 1 September 2020, J. Z. Xu (<abbrev xmlns:xlink="http://www.w3.org/1999/xlink" xlink:title="Herbarium of Mycology at Jilin Agricultural Science and Technology University" id="ABBRID0ELDBI" xlink:type="simple">HMJU</abbrev> 745, holotype).</p></tp:treatment-sec><tp:treatment-sec sec-type="etymology" id="SECID0EPDBI"><title>Etymology.</title><p>The species epithet “<italic><tp:taxon-name><tp:taxon-name-part taxon-name-part-type="genus" reg="Leucocoprinus"/><tp:taxon-name-part taxon-name-part-type="species" reg="ferrugineus">ferrugineus</tp:taxon-name-part></tp:taxon-name></italic>” is derived from the Latin word “ferruginous”, referring to the ferruginous red pileus at the center of the taxon.</p></tp:treatment-sec><tp:treatment-sec sec-type="description" id="SECID0E6DBI"><title>Description.</title><p><bold><italic>Pileus</italic></bold> 12–35 mm diam, convex-lens, mahogany-red (8E7) blunt umbo at center and small mahogany-red (8E7) squamules in white base color; margin uneven oxide-red (8E8). <bold><italic>Context</italic></bold> white, discoloring to oxide red (8E8) when bruised, thick. <bold><italic>Lamellae</italic></bold> free, white with densely radiating tomato-red (8C8) spots, less than 1 mm in width with 1–3 tiers of lamellulae; edge entire. <bold><italic>Stipe</italic></bold> 35–50 × 2–3 mm, cylindrical with a swollen base, white in the lower part, gradually deepening to fox (8D7). <bold><italic>Annulus</italic></bold> at the upper middle portion of the stipe, white, with a mahogany-red (8E7) margin.</p><p><bold><italic>Basidiospores</italic></bold> [40/4/2] (5.9–)6.8–7.5–8.5(–8.9) × (4.1–)4.3–4.9–5.6(–6.2) µm, Q=1.4–1.9, Qm=1.54, broadly ellipsoid to slightly elongated, without germpore, transparent in 3% <abbrev xmlns:xlink="http://www.w3.org/1999/xlink" xlink:title="3% potassium hydroxide" id="ABBRID0E4EBI" xlink:type="simple">KOH</abbrev>, dextrinoid, with 1 or 2 guttules. <bold><italic>Basidia</italic></bold> (13.1–)14.7–18.1–21.5(–21.8) × (6.3–)6.4–7.9–9.5(–10.4) µm, 2–4 spored, broadly clavate; sterigmata up to 2.5 µm long, hyaline in <abbrev xmlns:xlink="http://www.w3.org/1999/xlink" xlink:title="3% potassium hydroxide" id="ABBRID0EEFBI" xlink:type="simple">KOH</abbrev>. <bold><italic>Cheilocystidia</italic></bold> (28.0–)34.0–44.7–59.8(–71.2) × (11.1–)12.2–16.5–21.3(–28.2) µm, capitate to subcapitate, smooth and hyaline in <abbrev xmlns:xlink="http://www.w3.org/1999/xlink" xlink:title="3% potassium hydroxide" id="ABBRID0ELFBI" xlink:type="simple">KOH</abbrev>. <bold><italic>Pleurocystidia</italic></bold> absent. <bold><italic>Lamellatrama</italic></bold> regular, made up of parallel to subparallel, 3.26–12.53 μm wide, hyaline in <abbrev xmlns:xlink="http://www.w3.org/1999/xlink" xlink:title="3% potassium hydroxide" id="ABBRID0E1FBI" xlink:type="simple">KOH</abbrev>. <bold><italic>Pileipellis</italic></bold> a cutis of repent, subcylindrical, radially arranged, occasionally branched, trichodermal, seen hyphae 3.0–13.5 μm wide, transparent in 3% <abbrev xmlns:xlink="http://www.w3.org/1999/xlink" xlink:title="3% potassium hydroxide" id="ABBRID0EBGBI" xlink:type="simple">KOH</abbrev>. <bold><italic>Clamp</italic></bold> connections absent.</p></tp:treatment-sec><tp:treatment-sec sec-type="habitat" id="SECID0EIGBI"><title>Habitat.</title><p>Solitary on the soil in coniferous-broadleaf mixed forest.</p></tp:treatment-sec><tp:treatment-sec sec-type="distribution" id="SECID0ENGBI"><title>Known distribution.</title><p>Known only from north-eastern China.</p></tp:treatment-sec><tp:treatment-sec sec-type="material" id="SECID0ESGBI"><title>Additional material examined.</title><p>Nei Mongol • Hinggan League City, Arxan National Forest Park, on soil, 1 September 2020, J. Z. Xu. (<abbrev xmlns:xlink="http://www.w3.org/1999/xlink" xlink:title="Herbarium of Mycology at Jilin Agricultural Science and Technology University" id="ABBRID0EYGBI" xlink:type="simple">HMJU</abbrev> 898)</p></tp:treatment-sec><tp:treatment-sec sec-type="notes" id="SECID0E3GBI"><title>Notes.</title><p>The species is characterized mainly by mahogany-colored squamules at the center, stipe fox-brown in median to lower portions, deepening in color toward the base, annulus white with a mahogany-colored margin, context turns oxide red upon injury, and the spores are ellipsoid and ITS, nrLSU, <italic>rpb</italic>2, <italic>tef</italic>1-α sequence analyses, the present species cluster with members of the <italic><tp:taxon-name><tp:taxon-name-part taxon-name-part-type="genus" reg="Leucocoprinus">Lc.</tp:taxon-name-part> <tp:taxon-name-part taxon-name-part-type="species" reg="beijingensis">beijingensis</tp:taxon-name-part></tp:taxon-name></italic> and <italic><tp:taxon-name><tp:taxon-name-part taxon-name-part-type="genus" reg="Leucocoprinus">Lc.</tp:taxon-name-part> <tp:taxon-name-part taxon-name-part-type="species" reg="purpurascens">purpurascens</tp:taxon-name-part></tp:taxon-name></italic> signifies its position. Among morphologically related species, the present specimen is somewhat similar to species such as <italic><tp:taxon-name><tp:taxon-name-part taxon-name-part-type="genus" reg="Leucocoprinus">Lc.</tp:taxon-name-part> <tp:taxon-name-part taxon-name-part-type="species" reg="purpurascens">purpurascens</tp:taxon-name-part></tp:taxon-name></italic>, <italic><tp:taxon-name><tp:taxon-name-part taxon-name-part-type="genus" reg="Leucocoprinus">Leucocoprinus</tp:taxon-name-part> <tp:taxon-name-part taxon-name-part-type="species" reg="lahorensis">lahorensis</tp:taxon-name-part></tp:taxon-name></italic> Asif, Saba &amp; Vellinga, <italic><tp:taxon-name><tp:taxon-name-part taxon-name-part-type="genus" reg="Leucocoprinus">Leucocoprinus</tp:taxon-name-part> <tp:taxon-name-part taxon-name-part-type="species" reg="antillarum">antillarum</tp:taxon-name-part></tp:taxon-name></italic> Justo, Bizzi, Angelini, <italic><tp:taxon-name><tp:taxon-name-part taxon-name-part-type="genus" reg="Leucocoprinus">Leucocoprinus</tp:taxon-name-part> <tp:taxon-name-part taxon-name-part-type="species" reg="brunneocanus">brunneocanus</tp:taxon-name-part></tp:taxon-name></italic>, <italic><tp:taxon-name><tp:taxon-name-part taxon-name-part-type="genus" reg="Leucocoprinus">Leucocoprinus</tp:taxon-name-part> <tp:taxon-name-part taxon-name-part-type="species" reg="brunneus">brunneus</tp:taxon-name-part></tp:taxon-name></italic>. Among morphologically related taxa, <italic><tp:taxon-name><tp:taxon-name-part taxon-name-part-type="genus" reg="Leucocoprinus">Lc.</tp:taxon-name-part> <tp:taxon-name-part taxon-name-part-type="species" reg="purpurascens">purpurascens</tp:taxon-name-part></tp:taxon-name></italic> differs in lacking cheilocystidia and pileipellis hyphae, which are typically yellowish-brown (<xref ref-type="bibr" rid="B10">Guo et al. 2023</xref>). <italic><tp:taxon-name><tp:taxon-name-part taxon-name-part-type="genus" reg="Leucocoprinus">Leucocoprinus</tp:taxon-name-part> <tp:taxon-name-part taxon-name-part-type="species" reg="antillarum">antillarum</tp:taxon-name-part></tp:taxon-name></italic> has larger spores, cheilocystidia that are subfusiform, and basidiomata that are uniformly white. <italic><tp:taxon-name><tp:taxon-name-part taxon-name-part-type="genus" reg="Leucocoprinus">Leucocoprinus</tp:taxon-name-part> <tp:taxon-name-part taxon-name-part-type="species" reg="brunneocanus">brunneocanus</tp:taxon-name-part></tp:taxon-name></italic> Asif, Saba &amp; Vellinga has gray squamules of pileus; context un-discoloring when bruised; and cheilocystidia sometimes constricted or curved (Asif 2024). <italic><tp:taxon-name><tp:taxon-name-part taxon-name-part-type="genus" reg="Leucocoprinus">Leucocoprinus</tp:taxon-name-part> <tp:taxon-name-part taxon-name-part-type="species" reg="brunneus">brunneus</tp:taxon-name-part></tp:taxon-name></italic> differs by having a thicker stipe; cheilocystidia are smaller and clavate.</p></tp:treatment-sec><ref-list><ref id="B10"><mixed-citation xmlns:xlink="http://www.w3.org/1999/xlink" xlink:type="simple"><person-group><name name-style="western"><surname>Guo</surname><given-names>T</given-names></name><name name-style="western"><surname>Ma</surname><given-names>YR</given-names></name><name name-style="western"><surname>Yang</surname><given-names>RH</given-names></name><name name-style="western"><surname>Ge</surname><given-names>ZW</given-names></name><name name-style="western"><surname>Bao</surname><given-names>DP</given-names></name></person-group> (<year>2023</year>) <article-title><italic><tp:taxon-name><tp:taxon-name-part taxon-name-part-type="genus">Leucoagaricus</tp:taxon-name-part> <tp:taxon-name-part taxon-name-part-type="species">purpurascens</tp:taxon-name-part></tp:taxon-name></italic>, a new species fromeastern China based onmorphological characteristics and molecular evidence.</article-title><source>Phytotaxa</source><volume>584</volume>(<issue>3</issue>): <fpage>197</fpage>–<lpage>206</lpage>. <ext-link xlink:href="10.11646/phytotaxa.584.3.6" ext-link-type="doi" xlink:type="simple">https://doi.org/10.11646/phytotaxa.584.3.6</ext-link></mixed-citation></ref></ref-list></tp:taxon-treatment>
